# Supplementary material for: Methyl 2-(thio­phene-2-carboxamido)­benzoate
Source: Acta Crystallogr Sect E Struct Rep Online. 2012 May 16;68(Pt 6):o1765. doi: 10.1107/S160053681202082X (PMC3379349; doi:10.1107/S160053681202082X)
Supplement: Supplementary file 1 [file e-68-o1765-sup1.cif]

##############################################################################
#                                                                            #
# This CIF contains the data in a paper accepted for publication in          #
# Acta Crystallographica Section E. It conforms to the requirements of       #
# Notes for Authors for Acta Crystallographica Section E, and has been       #
# peer reviewed under the auspices of the IUCr Commission on Journals.       #
#                                                                            #
# Full details of the Crystallographic Information File format               #
# are given in the paper "The Crystallographic Information File (CIF):       #
# a New Standard Archive File for Crystallography" by S. R. Hall, F. H.      #
# Allen and I. D. Brown [Acta Cryst. (1991), A47, 655-685].                  #
#                                                                            #
# The current version of the core CIF dictionary is obtainable from          #
# ftp://ftp.iucr.org/pub/cif_core.dic.                                       #
#                                                                            #
# Software is freely available for graphical display of the structure(s)     #
# in this CIF. For information consult the CIF software page                 #
# http://www.iucr.org/resources/cif/software.                                #
#                                                                            #
# This file may be used for bona fide research purposes within the           #
# scientific community so long as proper attribution is given to the journal # 
# article from which it was obtained.                                        #
#                                                                            #
##############################################################################
data_I
_audit_creation_method     SHELXL-97
_chemical_name_systematic
;
Methyl 2-(thiophene-2-carboxamido)benzoate
;
_chemical_name_common     ?
_chemical_formula_moiety     'C13 H11 N O3 S'
_chemical_formula_sum     'C13 H11 N O3 S'
_chemical_formula_iupac     'C13 H11 N O3 S'
_chemical_formula_weight     261.29
_chemical_melting_point     ?
_symmetry_cell_setting     orthorhombic
_symmetry_space_group_name_H-M     'P c a 21'
_symmetry_space_group_name_Hall     'P 2c -2ac'
loop_
    _symmetry_equiv_pos_as_xyz
    'x, y, z'
    '-x, -y, z+1/2'
    'x+1/2, -y, z'
    '-x+1/2, y, z+1/2'
_cell_length_a     19.2845(4)
_cell_length_b     3.86753(8)
_cell_length_c     15.6430(3)
_cell_angle_alpha     90.00
_cell_angle_beta     90.00
_cell_angle_gamma     90.00
_cell_volume     1166.71(4)
_cell_formula_units_Z     4
_cell_measurement_reflns_used     1440
_cell_measurement_theta_min     2.8225
_cell_measurement_theta_max     75.0507
_cell_measurement_temperature     123(2)
_exptl_crystal_description     needle
_exptl_crystal_colour     colorless
_exptl_crystal_size_max     0.4461
_exptl_crystal_size_mid     0.1795
_exptl_crystal_size_min     0.0394
_exptl_crystal_density_diffrn     1.488
_exptl_crystal_density_meas     ?
_exptl_crystal_density_method     'not measured'
_exptl_crystal_F_000     544
_exptl_absorpt_coefficient_mu     2.479
_exptl_absorpt_correction_type     analytical
_exptl_absorpt_process_details     '(CrysAlis PRO; Agilent, 2012)'
_exptl_absorpt_correction_T_min     0.573
_exptl_absorpt_correction_T_max     0.908
_exptl_special_details     ?
_diffrn_ambient_temperature     123(2)
_diffrn_radiation_type     CuK\a
_diffrn_radiation_wavelength     1.54184
_diffrn_radiation_source     'Enhance (Cu) X-ray Source'
_diffrn_radiation_monochromator     graphite
_diffrn_measurement_device_type     'Agilent Xcalibur Ruby Gemini'
_diffrn_measurement_method     '\w scans'
_diffrn_detector_area_resol_mean     10.5081
_diffrn_reflns_number     2379
_diffrn_reflns_av_R_equivalents     0.0326
_diffrn_reflns_av_sigmaI/netI     0.0360
_diffrn_reflns_theta_min     4.59
_diffrn_reflns_theta_max     75.23
_diffrn_reflns_theta_full     67.50
_diffrn_measured_fraction_theta_max     0.974
_diffrn_measured_fraction_theta_full     1.000
_diffrn_reflns_limit_h_min     -15
_diffrn_reflns_limit_h_max     23
_diffrn_reflns_limit_k_min     -4
_diffrn_reflns_limit_k_max     4
_diffrn_reflns_limit_l_min     -6
_diffrn_reflns_limit_l_max     19
_diffrn_standards_number     ?
_diffrn_standards_interval_count     ?
_diffrn_standards_interval_time     ?
_diffrn_standards_decay_%     ?
_refine_special_details
;
Refinement of <i>F</i>^2^ against ALL reflections. The weighted <i>R</i>-factor
<i>wR</i> and goodness of fit <i>S</i> are based on <i>F</i>^2^, conventional
<i>R</i>-factors <i>R</i> are based on <i>F</i>, with <i>F</i> set to zero for
negative <i>F</i>^2^. The threshold expression of <i>F</i>^2^ >
\s(<i>F</i>^2^) is used only for calculating <i>R</i>-factors(gt) <i>etc</i>.
and is not relevant to the choice of reflections for refinement.
<i>R</i>-factors based on <i>F</i>^2^ are statistically about twice as large
as those based on <i>F</i>, and <i>R</i>- factors based on ALL data will be
even larger.
;
_reflns_number_total     1422
_reflns_number_gt     1381
_reflns_threshold_expression     I>2\s(I)
_refine_ls_structure_factor_coef     Fsqd
_refine_ls_matrix_type     full
_refine_ls_R_factor_all     0.0344
_refine_ls_R_factor_gt     0.0332
_refine_ls_wR_factor_gt     0.0880
_refine_ls_wR_factor_ref     0.0901
_refine_ls_goodness_of_fit_ref     1.039
_refine_ls_restrained_S_all     1.039
_refine_ls_number_reflns     1422
_refine_ls_number_parameters     168
_refine_ls_number_restraints     2
_refine_ls_hydrogen_treatment     mixed
_refine_ls_weighting_scheme     calc
_refine_ls_weighting_details
         'calc w=1/[\s^2^(Fo^2^)+(0.0597P)^2^+0.0898P] where P=(Fo^2^+2Fc^2^)/3'
_atom_sites_solution_hydrogens     geom
_atom_sites_solution_primary     direct
_atom_sites_solution_secondary     difmap
_refine_ls_shift/su_max     0.000
_refine_ls_shift/su_mean     0.000
_refine_diff_density_max     0.206
_refine_diff_density_min     -0.270
_refine_ls_extinction_method     none
_refine_ls_extinction_coef     ?
_refine_ls_abs_structure_details     'Flack (1983), 206 Friedel pairs'
_refine_ls_abs_structure_Flack     -0.02(2)
loop_
    _atom_type_symbol
    _atom_type_description
    _atom_type_scat_dispersion_real
    _atom_type_scat_dispersion_imag
    _atom_type_scat_source
    'C' 'C' 0.0181 0.0091
                         'International Tables Vol C Tables 4.2.6.8 and 6.1.1.4'
    'H' 'H' 0.0000 0.0000
                         'International Tables Vol C Tables 4.2.6.8 and 6.1.1.4'
    'N' 'N' 0.0311 0.0180
                         'International Tables Vol C Tables 4.2.6.8 and 6.1.1.4'
    'O' 'O' 0.0492 0.0322
                         'International Tables Vol C Tables 4.2.6.8 and 6.1.1.4'
    'S' 'S' 0.3331 0.5567
                         'International Tables Vol C Tables 4.2.6.8 and 6.1.1.4'
_computing_data_collection
;
CrysAlis PRO (Agilent, 2012)
;
_computing_cell_refinement
;
CrysAlis PRO (Agilent, 2012)
;
_computing_data_reduction
;
CrysAlis PRO (Agilent, 2012)
;
_computing_structure_solution     'SHELXS97 (Sheldrick, 2008)'
_computing_structure_refinement     'SHELXL97 (Sheldrick, 2008)'
_computing_molecular_graphics     'SHELXTL (Sheldrick, 2008)'
_computing_publication_material     'SHELXTL (Sheldrick, 2008)'
loop_
    _atom_site_type_symbol
    _atom_site_label
    _atom_site_fract_x
    _atom_site_fract_y
    _atom_site_fract_z
    _atom_site_U_iso_or_equiv
    _atom_site_adp_type
    _atom_site_calc_flag
    _atom_site_refinement_flags
    _atom_site_occupancy
    _atom_site_symmetry_multiplicity
    _atom_site_disorder_assembly
    _atom_site_disorder_group
    S S1 0.25886(3) 0.20133(16) 0.72770(5) 0.03006(19) Uani d . 1 1 . .
    O O1 0.28253(10) 0.3657(6) 0.54680(14) 0.0304(4) Uani d . 1 1 . .
    O O2 0.51080(11) 0.8922(6) 0.60945(13) 0.0339(5) Uani d . 1 1 . .
    O O3 0.57519(10) 1.1406(5) 0.50816(14) 0.0308(4) Uani d . 1 1 . .
    N N1 0.38872(12) 0.6290(6) 0.56315(15) 0.0252(5) Uani d D 1 1 . .
    H H1B 0.4151(18) 0.698(9) 0.603(2) 0.037(10) Uiso d D 1 1 . .
    C C1 0.29286(16) 0.2186(7) 0.8287(2) 0.0307(6) Uani d . 1 1 . .
    H H1A 0.2694 0.1372 0.8781 0.037 Uiso calc R 1 1 . .
    C C2 0.35685(16) 0.3611(8) 0.8301(2) 0.0304(6) Uani d . 1 1 . .
    H H2A 0.3831 0.3919 0.8810 0.037 Uiso calc R 1 1 . .
    C C3 0.38110(14) 0.4607(7) 0.74725(17) 0.0249(5) Uani d . 1 1 . .
    H H3A 0.4251 0.5621 0.7364 0.030 Uiso calc R 1 1 . .
    C C4 0.33202(13) 0.3900(7) 0.68499(18) 0.0251(5) Uani d . 1 1 . .
    C C5 0.33132(14) 0.4577(7) 0.59160(18) 0.0247(6) Uani d . 1 1 . .
    C C6 0.40520(13) 0.7321(7) 0.4797(2) 0.0231(5) Uani d . 1 1 . .
    C C7 0.36094(14) 0.6720(7) 0.41074(19) 0.0262(6) Uani d . 1 1 . .
    H H7A 0.3173 0.5642 0.4201 0.031 Uiso calc R 1 1 . .
    C C8 0.38002(15) 0.7678(7) 0.3290(2) 0.0279(6) Uani d . 1 1 . .
    H H8A 0.3498 0.7185 0.2826 0.034 Uiso calc R 1 1 . .
    C C9 0.44255(15) 0.9352(7) 0.31331(18) 0.0277(6) Uani d . 1 1 . .
    H H9A 0.4550 1.0010 0.2569 0.033 Uiso calc R 1 1 . .
    C C10 0.48604(14) 1.0039(7) 0.38091(19) 0.0261(6) Uani d . 1 1 . .
    H H10A 0.5284 1.1221 0.3708 0.031 Uiso calc R 1 1 . .
    C C11 0.46910(13) 0.9032(7) 0.46454(18) 0.0241(6) Uani d . 1 1 . .
    C C12 0.51909(14) 0.9743(7) 0.53544(18) 0.0253(5) Uani d . 1 1 . .
    C C13 0.62744(16) 1.2115(9) 0.5729(2) 0.0359(7) Uani d . 1 1 . .
    H H13A 0.6645 1.3525 0.5479 0.054 Uiso calc R 1 1 . .
    H H13B 0.6469 0.9929 0.5937 0.054 Uiso calc R 1 1 . .
    H H13C 0.6062 1.3367 0.6206 0.054 Uiso calc R 1 1 . .
loop_
    _atom_site_aniso_label
    _atom_site_aniso_U_11
    _atom_site_aniso_U_22
    _atom_site_aniso_U_33
    _atom_site_aniso_U_12
    _atom_site_aniso_U_13
    _atom_site_aniso_U_23
    S1 0.0264(3) 0.0293(3) 0.0345(4) -0.0023(2) 0.0046(3) 0.0010(4)
    O1 0.0248(9) 0.0361(10) 0.0303(10) -0.0051(8) -0.0037(8) -0.0012(9)
    O2 0.0329(10) 0.0454(11) 0.0235(10) -0.0104(9) -0.0042(9) 0.0033(10)
    O3 0.0254(9) 0.0401(11) 0.0268(9) -0.0077(9) -0.0033(9) 0.0017(9)
    N1 0.0234(10) 0.0295(11) 0.0227(11) -0.0024(9) -0.0005(9) -0.0013(9)
    C1 0.0342(14) 0.0284(14) 0.0294(15) 0.0026(11) 0.0072(12) 0.0021(12)
    C2 0.0341(14) 0.0299(13) 0.0272(14) 0.0021(12) 0.0037(12) 0.0013(12)
    C3 0.0281(12) 0.0242(11) 0.0224(12) -0.0015(10) 0.0044(11) 0.0004(10)
    C4 0.0230(12) 0.0226(12) 0.0298(14) 0.0020(10) 0.0037(11) 0.0009(10)
    C5 0.0245(12) 0.0208(12) 0.0288(14) 0.0035(10) 0.0019(11) 0.0001(10)
    C6 0.0239(13) 0.0211(11) 0.0243(12) 0.0017(9) 0.0006(11) -0.0002(11)
    C7 0.0232(12) 0.0263(13) 0.0290(15) -0.0009(10) -0.0042(12) -0.0018(11)
    C8 0.0301(13) 0.0282(12) 0.0255(14) 0.0035(11) -0.0094(12) -0.0020(11)
    C9 0.0333(13) 0.0287(14) 0.0210(12) 0.0050(11) 0.0007(11) 0.0033(11)
    C10 0.0256(12) 0.0251(13) 0.0277(14) 0.0007(11) 0.0018(11) 0.0005(10)
    C11 0.0239(12) 0.0218(11) 0.0267(14) 0.0028(10) -0.0032(11) -0.0021(11)
    C12 0.0240(12) 0.0260(12) 0.0258(13) 0.0006(10) -0.0017(10) -0.0011(10)
    C13 0.0292(14) 0.0416(17) 0.0370(16) -0.0082(12) -0.0090(14) 0.0002(15)
_geom_special_details
;
All e.s.d.'s (except the e.s.d. in the dihedral angle between two l.s. planes)
are estimated using the full covariance matrix. The cell e.s.d.'s are taken
into account individually in the estimation of e.s.d.'s in distances, angles
and torsion angles; correlations between e.s.d.'s in cell parameters are only
used when they are defined by crystal symmetry. An approximate (isotropic)
treatment of cell e.s.d.'s is used for estimating e.s.d.'s involving l.s.
planes.
;
loop_
    _geom_bond_atom_site_label_1
    _geom_bond_atom_site_label_2
    _geom_bond_site_symmetry_2
    _geom_bond_distance
    _geom_bond_publ_flag
    S1 C1 . 1.711(3) ?
    S1 C4 . 1.723(3) ?
    O1 C5 . 1.226(3) ?
    O2 C12 . 1.211(4) ?
    O3 C12 . 1.329(3) ?
    O3 C13 . 1.454(4) ?
    N1 C5 . 1.365(4) ?
    N1 C6 . 1.401(4) ?
    N1 H1B . 0.852(19) ?
    C1 C2 . 1.352(4) ?
    C1 H1A . 0.9500 ?
    C2 C3 . 1.431(4) ?
    C2 H2A . 0.9500 ?
    C3 C4 . 1.385(4) ?
    C3 H3A . 0.9500 ?
    C4 C5 . 1.484(4) ?
    C6 C7 . 1.395(4) ?
    C6 C11 . 1.419(3) ?
    C7 C8 . 1.381(4) ?
    C7 H7A . 0.9500 ?
    C8 C9 . 1.390(4) ?
    C8 H8A . 0.9500 ?
    C9 C10 . 1.375(4) ?
    C9 H9A . 0.9500 ?
    C10 C11 . 1.404(4) ?
    C10 H10A . 0.9500 ?
    C11 C12 . 1.495(4) ?
    C13 H13A . 0.9800 ?
    C13 H13B . 0.9800 ?
    C13 H13C . 0.9800 ?
loop_
    _geom_angle_atom_site_label_1
    _geom_angle_atom_site_label_2
    _geom_angle_atom_site_label_3
    _geom_angle_site_symmetry_1
    _geom_angle_site_symmetry_3
    _geom_angle
    _geom_angle_publ_flag
    C1 S1 C4 . . 91.59(15) ?
    C12 O3 C13 . . 115.6(3) ?
    C5 N1 C6 . . 128.7(2) ?
    C5 N1 H1B . . 113(3) ?
    C6 N1 H1B . . 117(3) ?
    C2 C1 S1 . . 112.4(2) ?
    C2 C1 H1A . . 123.8 ?
    S1 C1 H1A . . 123.8 ?
    C1 C2 C3 . . 113.2(3) ?
    C1 C2 H2A . . 123.4 ?
    C3 C2 H2A . . 123.4 ?
    C4 C3 C2 . . 111.1(2) ?
    C4 C3 H3A . . 124.4 ?
    C2 C3 H3A . . 124.4 ?
    C3 C4 C5 . . 131.5(2) ?
    C3 C4 S1 . . 111.7(2) ?
    C5 C4 S1 . . 116.7(2) ?
    O1 C5 N1 . . 125.2(3) ?
    O1 C5 C4 . . 121.2(3) ?
    N1 C5 C4 . . 113.5(2) ?
    C7 C6 N1 . . 122.3(2) ?
    C7 C6 C11 . . 118.6(3) ?
    N1 C6 C11 . . 119.1(3) ?
    C8 C7 C6 . . 120.6(3) ?
    C8 C7 H7A . . 119.7 ?
    C6 C7 H7A . . 119.7 ?
    C7 C8 C9 . . 121.3(3) ?
    C7 C8 H8A . . 119.4 ?
    C9 C8 H8A . . 119.4 ?
    C10 C9 C8 . . 118.9(3) ?
    C10 C9 H9A . . 120.6 ?
    C8 C9 H9A . . 120.6 ?
    C9 C10 C11 . . 121.4(2) ?
    C9 C10 H10A . . 119.3 ?
    C11 C10 H10A . . 119.3 ?
    C10 C11 C6 . . 119.2(2) ?
    C10 C11 C12 . . 119.4(2) ?
    C6 C11 C12 . . 121.4(3) ?
    O2 C12 O3 . . 122.8(3) ?
    O2 C12 C11 . . 125.2(3) ?
    O3 C12 C11 . . 112.1(2) ?
    O3 C13 H13A . . 109.5 ?
    O3 C13 H13B . . 109.5 ?
    H13A C13 H13B . . 109.5 ?
    O3 C13 H13C . . 109.5 ?
    H13A C13 H13C . . 109.5 ?
    H13B C13 H13C . . 109.5 ?
loop_
    _geom_torsion_atom_site_label_1
    _geom_torsion_atom_site_label_2
    _geom_torsion_atom_site_label_3
    _geom_torsion_atom_site_label_4
    _geom_torsion_site_symmetry_1
    _geom_torsion_site_symmetry_2
    _geom_torsion_site_symmetry_3
    _geom_torsion_site_symmetry_4
    _geom_torsion
    _geom_torsion_publ_flag
    C4 S1 C1 C2 . . . . 0.0(2) ?
    S1 C1 C2 C3 . . . . -0.5(3) ?
    C1 C2 C3 C4 . . . . 0.8(4) ?
    C2 C3 C4 C5 . . . . 177.1(3) ?
    C2 C3 C4 S1 . . . . -0.8(3) ?
    C1 S1 C4 C3 . . . . 0.4(2) ?
    C1 S1 C4 C5 . . . . -177.8(2) ?
    C6 N1 C5 O1 . . . . -0.8(5) ?
    C6 N1 C5 C4 . . . . 179.6(2) ?
    C3 C4 C5 O1 . . . . 178.3(3) ?
    S1 C4 C5 O1 . . . . -3.9(4) ?
    C3 C4 C5 N1 . . . . -2.1(4) ?
    S1 C4 C5 N1 . . . . 175.66(19) ?
    C5 N1 C6 C7 . . . . 1.1(4) ?
    C5 N1 C6 C11 . . . . -178.8(3) ?
    N1 C6 C7 C8 . . . . -177.9(3) ?
    C11 C6 C7 C8 . . . . 2.0(4) ?
    C6 C7 C8 C9 . . . . -1.9(4) ?
    C7 C8 C9 C10 . . . . 0.3(4) ?
    C8 C9 C10 C11 . . . . 1.2(4) ?
    C9 C10 C11 C6 . . . . -1.1(4) ?
    C9 C10 C11 C12 . . . . 178.1(2) ?
    C7 C6 C11 C10 . . . . -0.5(4) ?
    N1 C6 C11 C10 . . . . 179.4(3) ?
    C7 C6 C11 C12 . . . . -179.7(2) ?
    N1 C6 C11 C12 . . . . 0.2(4) ?
    C13 O3 C12 O2 . . . . 1.5(4) ?
    C13 O3 C12 C11 . . . . -178.4(2) ?
    C10 C11 C12 O2 . . . . -178.1(3) ?
    C6 C11 C12 O2 . . . . 1.0(4) ?
    C10 C11 C12 O3 . . . . 1.7(4) ?
    C6 C11 C12 O3 . . . . -179.1(2) ?
loop_
    _geom_hbond_atom_site_label_D
    _geom_hbond_atom_site_label_H
    _geom_hbond_atom_site_label_A
    _geom_hbond_site_symmetry_A
    _geom_hbond_distance_DH
    _geom_hbond_distance_HA
    _geom_hbond_distance_DA
    _geom_hbond_angle_DHA
    N1 H1B O2 . 0.852(19) 1.99(3) 2.665(3) 135(4)
    C9 H9A O2 2_674 0.95 2.43 3.380(3) 174.2
    C13 H13A O1 3_575 0.98 2.52 3.433(4) 154.3
data_global
_journal_date_recd_electronic     2012-03-20
_journal_date_accepted     2012-05-08
_journal_name_full     'Acta Crystallographica, Section E'
_journal_year     2012
_journal_volume     68
_journal_issue      6
_journal_page_first     o1765
_journal_page_last     o1765
_journal_paper_category     QO
_journal_paper_doi     10.1107/S160053681202082X
_journal_coeditor_code     BT5852
_publ_contact_author_name     'Seema Pratap'
_publ_contact_author_address
;
Department of Chemistry,
M.M.V,
Banaras Hindu University,
Varanasi 221 005
India
;
_publ_contact_author_email     'drseemapratap@gmail.com'
_publ_contact_author_fax     ?
_publ_contact_author_phone     ?
_publ_section_title
;
Methyl 2-(thiophene-2-carboxamido)benzoate
;
loop_
    _publ_author_name
    _publ_author_footnote
    _publ_author_address
    'Singh, Durga Prasad' .
;
Department of Chemistry,
M.M.V.
Banaras Hindu University,
Varanasi 221 005
India
;
    'Pratap, Seema' .
;
Department of Chemistry,
M.M.V.
Banaras Hindu University,
Varanasi 221 005
India
;
    'Butcher, Ray J.' .
;
Department of Chemistry,
Howard University,
525 College Street NW,
Washington,
DC 20059,
USA
;
    'Gupta, Sushil K.' .
;
School of Studies in Chemistry
Jiwaji University
Gwalior
India
;
