# Supplementary material for: Methyl 2-(thio­phene-2-carboxamido)­benzoate
Source: Acta Crystallogr Sect E Struct Rep Online. 2012 May 16;68(Pt 6):o1765. doi: 10.1107/S160053681202082X (PMC3379349; doi:10.1107/S160053681202082X)
Supplement: Supplementary file 2 [file e-68-o1765-Isup2.hkl]

# 
# h,k,l, Fc-squared, Fo-squared, sigma(Fo-squared) and status flag 
# 
data_I
_shelx_title ' 8(viii)a in Pca2(1)' 
_shelx_refln_list_code          4 
_shelx_F_calc_maximum      156.23 
_exptl_crystal_F_000       544.00 
_reflns_d_resolution_high  0.7973 
 
loop_ 
 _symmetry_equiv_pos_as_xyz 
 'x, y, z' 
 '-x, -y, z+1/2' 
 'x+1/2, -y, z' 
 '-x+1/2, y, z+1/2' 
 
_cell_length_a    19.2845 
_cell_length_b     3.8675 
_cell_length_c    15.6430 
_cell_angle_alpha  90.000 
_cell_angle_beta   90.000 
_cell_angle_gamma  90.000 
 
_shelx_F_squared_multiplier     1.000 
 
loop_ 
 _refln_index_h 
 _refln_index_k 
 _refln_index_l 
 _refln_F_squared_calc 
 _refln_F_squared_meas 
 _refln_F_squared_sigma 
 _refln_observed_status 
   6   1  -6      281.66      318.58     20.21 o 
   7   1  -6      798.96      819.13     35.11 o 
   8   1  -6      288.68      286.84     21.31 o 
   9   1  -6      138.63      134.73     15.40 o 
  10   1  -6       46.11       42.08      8.45 o 
  11   1  -6      452.74      410.63     27.84 o 
  12   1  -6      354.05      339.91     26.25 o 
   3   1  -5      150.20      151.39      7.37 o 
   4   1  -5      169.96      183.68     10.72 o 
   5   1  -5      478.22      522.59     21.48 o 
   6   1  -5       43.39       37.13      7.18 o 
   7   1  -5      313.91      371.21     24.60 o 
   8   1  -5      334.51      352.39     24.59 o 
   9   1  -5      156.32      150.26     16.41 o 
  10   1  -5      526.35      574.78     32.19 o 
  11   1  -5      193.25      203.30     20.39 o 
  12   1  -5      271.38      287.34     17.43 o 
  13   1  -5     1018.25      926.40     45.92 o 
  14   1  -5       42.33       38.24      9.69 o 
  11   2  -5       92.56       70.71     13.72 o 
   2   1  -4     1411.40     1413.20     20.00 o 
   3   1  -4     2889.40     2938.17     35.18 o 
   4   1  -4      114.33      122.95      9.02 o 
   5   1  -4       51.35       42.41      6.28 o 
   6   1  -4      469.80      472.60     23.06 o 
   7   1  -4     2696.90     2586.38     60.95 o 
   8   1  -4      650.11      796.74     37.14 o 
   9   1  -4     1552.91     1608.96     53.63 o 
  10   1  -4      725.17      729.93     37.72 o 
  11   1  -4      428.61      399.30     29.34 o 
  12   1  -4      122.67      154.40     12.90 o 
  13   1  -4      261.67      241.47     24.62 o 
  14   1  -4      134.33      129.48     17.67 o 
  10   2  -4      365.70      320.61     28.41 o 
  11   2  -4      561.58      543.47     36.76 o 
   3   3  -4      132.74      152.42     20.65 o 
   4   3  -4      312.96      262.18     28.18 o 
  12   3  -4       58.75       60.39      6.70 o 
  13   3  -4       89.14      101.10      8.32 o 
  14   3  -4       30.67       30.48      4.22 o 
  15   3  -4       10.01        7.78      2.12 o 
  14   0  -3      495.48      479.83     34.71 o 
   2   1  -3      922.13     1022.25     19.58 o 
   3   1  -3     1098.51     1103.81     22.92 o 
   4   1  -3      838.36      860.50     23.71 o 
   5   1  -3      154.67      169.11     12.29 o 
   6   1  -3      927.12     1048.95     33.58 o 
   7   1  -3       89.46       87.56     11.34 o 
   8   1  -3      344.20      364.61     24.99 o 
   9   1  -3      260.42      265.50     22.69 o 
  10   1  -3      546.44      558.06     33.67 o 
  11   1  -3      183.07      202.96     14.35 o 
  12   1  -3      320.49      298.17     17.92 o 
  13   1  -3      111.19      108.28     14.30 o 
  14   1  -3      733.84      775.49     45.32 o 
  15   1  -3     1442.28     1388.91     61.84 o 
   8   2  -3       80.21       84.46     13.68 o 
   9   2  -3      205.40      176.54     20.48 o 
  10   2  -3       43.50       39.19     11.37 o 
  11   2  -3      569.12      597.05     80.45 o 
  12   2  -3      627.88      617.00     37.21 o 
  13   2  -3      569.60      564.22     22.07 o 
  14   2  -3       54.73       44.73      6.01 o 
  15   2  -3       48.92       41.79      5.45 o 
  16   2  -3      348.97      310.69     13.94 o 
  17   2  -3       97.95       81.10      6.55 o 
   3   3  -3       69.72       43.64     11.30 o 
   4   3  -3        1.77       -5.41      5.41 o 
   5   3  -3      241.89      222.29     24.97 o 
   7   3  -3      364.51      364.38     16.09 o 
   8   3  -3      743.70      794.59     24.59 o 
   9   3  -3       46.75       46.85      6.21 o 
  10   3  -3      228.72      253.34     14.98 o 
  11   3  -3       64.63       74.84      8.72 o 
  12   3  -3      234.64      225.73     14.48 o 
  13   3  -3      291.44      291.02     15.67 o 
  14   3  -3        5.82        1.75      1.66 o 
  15   3  -3      129.59      136.73      8.95 o 
  16   3  -3      185.44      197.97      9.62 o 
  17   3  -3        2.36        1.29      1.00 o 
  10   0  -2     2791.58     3099.17     53.76 o 
  14   0  -2      828.86      726.88     42.70 o 
  16   0  -2      974.45      971.61     24.66 o 
  18   0  -2      250.90      270.08     13.05 o 
  20   0  -2      342.69      371.20     13.56 o 
   2   1  -2     3141.61     3341.06     39.45 o 
   3   1  -2      225.41      246.13     11.62 o 
   4   1  -2      198.89      207.46     12.10 o 
   5   1  -2     1005.25      904.19     27.73 o 
   6   1  -2      713.63      707.98     27.19 o 
   7   1  -2     1977.08     1796.99     47.04 o 
   8   1  -2      699.18      697.70     33.07 o 
   9   1  -2      844.43      788.30     25.85 o 
  10   1  -2       52.24       47.73      7.04 o 
  11   1  -2      715.60      650.74     26.65 o 
  12   1  -2       14.31       16.12      4.84 o 
  13   1  -2      819.59      826.55     30.70 o 
  14   1  -2      164.98      184.10      9.90 o 
  15   1  -2      125.69      117.70      8.01 o 
  16   1  -2       65.05       70.31      6.89 o 
  17   1  -2      225.77      207.72     11.65 o 
  18   1  -2      386.02      396.78     15.45 o 
  19   1  -2      226.98      248.60     11.29 o 
  20   1  -2      183.91      219.46     10.34 o 
   7   2  -2      123.59      104.73     15.61 o 
   8   2  -2      444.61      421.96     19.90 o 
   9   2  -2      273.36      285.98     17.27 o 
  10   2  -2      300.87      261.36     17.29 o 
  11   2  -2      225.64      231.40     12.61 o 
  12   2  -2      252.45      241.78     12.06 o 
  13   2  -2      110.99      100.37      9.37 o 
  14   2  -2      164.44      146.88     11.05 o 
  15   2  -2       68.28       67.17      7.35 o 
  16   2  -2       72.39       66.39      6.84 o 
  17   2  -2       97.26       97.18      7.86 o 
  18   2  -2      102.60      103.47      7.39 o 
   3   3  -2      437.69      429.27     14.21 o 
   4   3  -2      325.79      319.22     12.62 o 
   5   3  -2      443.40      443.39     16.29 o 
   6   3  -2      322.19      304.73     14.63 o 
   7   3  -2      670.72      669.43     22.43 o 
   8   3  -2      903.64      938.42     27.45 o 
   9   3  -2       17.83       11.93      3.51 o 
  10   3  -2      198.17      205.11     13.81 o 
  11   3  -2       97.97       92.93      9.96 o 
  12   3  -2       88.11       84.87      9.79 o 
  13   3  -2       15.51       14.58      4.28 o 
  14   3  -2      120.93      111.70      9.83 o 
  15   3  -2       43.49       41.63      5.52 o 
  16   3  -2       49.63       48.86      5.27 o 
  17   3  -2       19.73       19.21      2.99 o 
  18   3  -2       62.83       56.27      3.92 o 
   8   4  -2       30.17       32.65      4.04 o 
   8   0  -1     2038.10     2159.66     40.23 o 
  10   0  -1      273.73      310.05     16.93 o 
  12   0  -1      581.26      590.27     35.71 o 
  14   0  -1      436.29      415.84     32.14 o 
  16   0  -1     1881.49     1965.72    152.65 o 
  18   0  -1      194.16      197.56     11.58 o 
  20   0  -1      127.66      143.79      9.04 o 
  22   0  -1        4.81        3.96      1.39 o 
   2   1  -1     7032.69     7293.60     61.74 o 
   3   1  -1     5702.95     5770.59     59.73 o 
   4   1  -1      541.66      551.65     20.45 o 
   5   1  -1      235.83      201.88     13.63 o 
   6   1  -1        7.07        4.04      3.17 o 
   7   1  -1     1187.04     1171.03     37.82 o 
   8   1  -1      865.85      957.54     44.02 o 
   9   1  -1      532.21      607.43     31.48 o 
  10   1  -1       35.21       43.15      6.26 o 
  11   1  -1     1339.71     1374.27     65.60 o 
  12   1  -1      144.11      160.45     13.29 o 
  13   1  -1      449.63      485.56     23.54 o 
  14   1  -1      127.52      141.07      9.01 o 
  15   1  -1       99.08       94.30      7.89 o 
  16   1  -1       15.93       11.90      3.43 o 
  17   1  -1      290.44      293.14     14.51 o 
  18   1  -1       64.38       66.55      6.78 o 
  19   1  -1      214.58      241.44     12.10 o 
  20   1  -1      435.46      475.04     24.95 o 
  21   1  -1      128.30      146.13      5.70 o 
  22   1  -1       50.20       51.17      3.86 o 
   2   2  -1      240.08      266.15     15.74 o 
   4   2  -1       80.89       82.43     13.09 o 
   5   2  -1     3231.60     3349.97     81.97 o 
   6   2  -1     1977.48     2158.30     68.04 o 
   7   2  -1     1028.93     1091.08     49.77 o 
   8   2  -1      208.04      233.73     15.36 o 
   9   2  -1       68.39       72.39      9.02 o 
  10   2  -1      116.26      120.44     12.20 o 
  11   2  -1      121.49      114.20      8.00 o 
  12   2  -1      151.42      147.06      8.98 o 
  13   2  -1        6.83        7.74      2.90 o 
  14   2  -1      335.27      332.39     17.24 o 
  15   2  -1      142.90      138.22     11.06 o 
  16   2  -1        0.84        4.38      2.23 o 
  17   2  -1       83.31       73.08      7.25 o 
  18   2  -1       31.34       29.08      4.23 o 
  19   2  -1       94.89       84.33      6.46 o 
   1   3  -1       46.83       47.68      4.09 o 
   2   3  -1      287.64      290.21      9.24 o 
   3   3  -1      368.32      372.16      9.96 o 
   4   3  -1       31.88       30.81     13.50 o 
   5   3  -1       41.19       43.60      5.23 o 
   6   3  -1      107.64      110.84      8.24 o 
   7   3  -1      231.59      236.09     13.84 o 
   8   3  -1      198.63      202.33     13.22 o 
   9   3  -1      505.76      521.06     21.87 o 
  10   3  -1      127.28      134.09     11.47 o 
  11   3  -1       71.68       72.88      9.05 o 
  12   3  -1       48.11       52.24      8.49 o 
  13   3  -1       59.47       60.09      7.92 o 
  14   3  -1       73.48       65.07      8.42 o 
  15   3  -1        6.21        4.91      2.35 o 
  16   3  -1      113.30      126.22      8.83 o 
  17   3  -1       15.36       12.69      2.57 o 
  18   3  -1       91.26       93.10      5.50 o 
   1   4  -1      226.28      212.25     10.33 o 
   2   4  -1       41.39       43.84      4.67 o 
   3   4  -1       75.86       79.67      6.27 o 
   4   4  -1       38.05       37.33      4.28 o 
   5   4  -1       35.48       35.99      4.42 o 
   6   4  -1       54.88       51.56      5.28 o 
   7   4  -1       44.93       40.98      4.80 o 
   8   4  -1       24.42       22.44      3.63 o 
   9   4  -1      166.96      175.63      9.67 o 
  10   4  -1      104.36      103.69      6.68 o 
  11   4  -1        9.78       13.09      2.17 o 
  12   4  -1        6.37        5.68      1.27 o 
   2   0   0       42.40       56.52      3.14 o 
   4   0   0       35.87       45.51      4.13 o 
   6   0   0      107.17       75.35      7.00 o 
   8   0   0     7585.26     7474.19     76.76 o 
  10   0   0       31.67       24.62      5.01 o 
  12   0   0      135.27      104.96     15.05 o 
  14   0   0        9.21        5.32      4.66 o 
  16   0   0      143.98      128.25     18.47 o 
  18   0   0        2.11        1.67      1.56 o 
  20   0   0      115.18      129.06      8.94 o 
  22   0   0      236.47      241.97      9.97 o 
   0   1   0      530.56      441.57      8.36 o 
   1   1   0     1501.49     1420.03     17.61 o 
   2   1   0    10335.52    10395.09     79.90 o 
   3   1   0    24406.63    22229.53    123.51 o 
   4   1   0    13173.33    13569.97    105.97 o 
   5   1   0     2110.51     1935.03     63.14 o 
   6   1   0       31.47       26.31      4.37 o 
   7   1   0      139.18      156.75     10.15 o 
   8   1   0       65.43       50.98      6.48 o 
   9   1   0      713.65      610.25     22.28 o 
  10   1   0        3.03        1.27      2.16 o 
  11   1   0      412.70      392.13     19.97 o 
  12   1   0      251.44      263.45     16.95 o 
  13   1   0      354.14      315.45     18.66 o 
  14   1   0       49.70       52.46      4.49 o 
  15   1   0        9.53       11.14      3.05 o 
  16   1   0      109.50      105.31      9.16 o 
  17   1   0        2.59        4.26      2.13 o 
  18   1   0      380.08      397.98     16.86 o 
  19   1   0        9.06        8.86      2.46 o 
  20   1   0        3.03        4.52      2.20 o 
  21   1   0      166.85      180.07      6.74 o 
  22   1   0       19.93       24.51      2.15 o 
   0   2   0      566.87      461.76     22.70 o 
   1   2   0      102.37      136.30     10.23 o 
   2   2   0     3437.29     3576.47     76.29 o 
   3   2   0      651.34      647.21     32.47 o 
   4   2   0      101.35      108.43     13.86 o 
   5   2   0       92.34       72.75     12.03 o 
   6   2   0     2803.67     2848.38     77.61 o 
   7   2   0      965.00     1001.45     47.12 o 
   8   2   0      555.81      552.42     36.34 o 
   9   2   0      350.51      340.42     19.61 o 
  10   2   0      126.43      125.48     12.18 o 
  11   2   0       78.71       76.48      6.38 o 
  12   2   0        1.87        5.73      2.33 o 
  13   2   0      433.86      398.70     19.53 o 
  14   2   0       10.69       10.68      3.36 o 
  15   2   0       85.60       89.21      9.12 o 
  16   2   0       71.65       70.37      7.94 o 
  17   2   0      133.29      125.59     10.07 o 
  18   2   0      239.01      239.61     12.68 o 
  19   2   0       85.52       83.54      6.76 o 
  20   2   0      113.50      103.76      6.56 o 
  21   2   0      205.35      158.90      6.39 o 
   0   3   0       27.18       20.67      3.77 o 
   1   3   0        7.80        5.77      2.27 o 
   2   3   0      361.11      378.69     11.19 o 
   3   3   0      269.55      278.20     14.23 o 
   4   3   0      201.64      191.99      7.76 o 
   5   3   0     1305.89     1328.17     27.99 o 
   6   3   0      668.56      653.09     30.15 o 
   7   3   0       17.68       12.08      3.56 o 
   8   3   0       10.58        9.26      2.89 o 
   9   3   0        1.61        1.64      2.22 o 
  10   3   0      149.54      150.04     12.40 o 
  11   3   0      162.44      167.21     13.54 o 
  12   3   0      142.71      133.71     12.85 o 
  13   3   0        1.76        3.70      2.52 o 
  14   3   0      156.99      157.58     12.68 o 
  15   3   0       75.22       68.13      7.58 o 
  16   3   0      186.60      191.83     11.18 o 
  17   3   0       28.65       30.47      3.97 o 
  18   3   0       19.01       25.04      3.02 o 
   0   4   0        0.36        2.29      1.37 o 
   1   4   0      592.00      562.42     17.39 o 
   2   4   0        3.91        4.37      1.61 o 
   3   4   0       97.65      108.36      7.65 o 
   4   4   0       23.35       23.91      3.76 o 
   5   4   0      116.52      126.67      8.47 o 
   6   4   0       21.68       22.18      3.82 o 
   7   4   0       65.18       68.41      6.28 o 
   8   4   0       89.77       90.59      7.26 o 
   9   4   0      106.60       99.15      7.77 o 
  10   4   0       16.34       16.68      3.27 o 
  11   4   0      128.89      134.59      7.52 o 
  12   4   0        3.64        4.23      1.33 o 
   2   0   1     3518.44     3247.76     67.41 o 
   4   0   1     8166.57     6908.92     49.31 o 
   6   0   1       43.55       22.81      4.09 o 
   8   0   1     2014.40     1955.41     90.46 o 
  10   0   1      218.22      269.14     21.63 o 
  12   0   1      623.52      647.03     37.31 o 
  14   0   1      421.91      383.43     30.95 o 
  16   0   1     1770.35     1768.14     67.90 o 
  18   0   1      256.56      248.33     13.83 o 
  20   0   1      137.45      161.27     10.31 o 
  22   0   1       14.31       15.45      2.81 o 
   1   1   1     3141.83     3213.59    110.72 o 
   2   1   1     7061.69     6593.92     64.42 o 
   3   1   1     5715.47     5313.81     59.92 o 
   4   1   1      553.70      569.93     16.15 o 
   5   1   1      209.49      210.48     11.05 o 
   6   1   1        7.82        8.67      2.81 o 
   7   1   1     1102.26     1193.08     28.41 o 
   8   1   1      877.41      989.68     27.16 o 
   9   1   1      593.18      669.28     27.90 o 
  10   1   1       34.02       42.74      9.01 o 
  11   1   1     1335.50     1368.33     49.06 o 
  12   1   1      143.10      137.86     12.32 o 
  13   1   1      395.99      384.55     21.16 o 
  14   1   1      141.97      152.68      6.53 o 
  15   1   1      119.72      112.54      6.22 o 
  16   1   1       11.46        9.91      2.48 o 
  17   1   1      261.13      271.36     14.57 o 
  18   1   1       71.61       79.33      7.66 o 
  19   1   1      200.32      215.38     12.04 o 
  20   1   1      428.48      449.55     17.69 o 
  21   1   1      164.85      183.67      8.76 o 
  22   1   1       44.85       51.15      3.31 o 
  23   1   1       79.21       77.76      3.69 o 
   1   2   1      166.50      169.26      9.72 o 
   2   2   1      239.68      250.34     11.32 o 
   3   2   1      543.59      591.68     30.22 o 
   4   2   1       92.37       89.35     12.79 o 
   5   2   1     3288.34     3567.81     82.24 o 
   6   2   1     2005.93     2306.19     69.79 o 
   7   2   1     1040.92     1156.20     51.45 o 
   8   2   1      184.72      194.18     22.01 o 
   9   2   1       73.19       75.12     13.86 o 
  10   2   1      101.76      111.61     16.56 o 
  11   2   1      123.97      106.50      7.79 o 
  12   2   1      166.70      159.95      9.52 o 
  13   2   1        4.16        7.57      3.19 o 
  14   2   1      322.72      319.25     17.68 o 
  15   2   1      170.05      165.26     12.80 o 
  16   2   1        5.95        4.35      2.44 o 
  17   2   1       83.87       75.68      8.10 o 
  18   2   1       43.79       42.63      5.55 o 
  19   2   1       82.71       80.20      6.85 o 
  20   2   1       84.68       83.23      6.07 o 
  21   2   1      108.13      100.63      5.68 o 
  22   2   1      313.35      253.98      7.69 o 
   1   3   1       44.98       43.09      3.97 o 
   2   3   1      294.74      325.44     10.70 o 
   3   3   1      376.91      410.32     12.29 o 
   4   3   1       26.74       25.87      2.51 o 
   5   3   1       37.39       38.51      5.05 o 
   6   3   1      107.30      107.10      8.28 o 
   7   3   1      246.96      252.70     15.03 o 
   8   3   1      223.81      229.66     14.71 o 
   9   3   1      505.34      500.27     22.08 o 
  10   3   1      140.31      141.58     12.15 o 
  11   3   1       60.67       58.26      7.92 o 
  12   3   1       57.74       56.00      8.31 o 
  13   3   1       73.08       72.17      9.38 o 
  14   3   1       66.84       67.29      8.73 o 
  15   3   1       11.22       12.59      3.45 o 
  16   3   1       96.21      103.13      8.41 o 
  17   3   1       11.04        8.46      2.53 o 
  18   3   1       96.51       95.57      5.87 o 
   1   4   1      222.62      206.38     10.90 o 
   2   4   1       41.25       39.52      4.87 o 
   3   4   1       75.43       73.77      6.59 o 
   4   4   1       39.34       36.28      4.60 o 
   5   4   1       36.62       38.36      4.92 o 
   6   4   1       56.79       59.41      5.99 o 
   7   4   1       55.40       55.87      5.90 o 
   8   4   1       23.72       20.40      3.73 o 
   9   4   1      175.19      184.79     10.84 o 
  10   4   1      109.94      106.09      8.45 o 
  11   4   1        6.79        9.34      2.46 o 
  12   4   1        6.01        7.17      1.76 o 
  13   4   1       22.10       21.81      2.34 o 
   0   0   2      855.64      759.35     13.45 o 
   2   0   2    10360.35     9235.88    270.26 o 
   4   0   2      991.12      836.08     42.45 o 
   6   0   2      608.34      543.62     15.69 o 
   8   0   2      937.31      930.71     22.53 o 
  10   0   2     2941.95     2940.15     71.98 o 
  12   0   2     1068.42     1057.08     47.78 o 
  14   0   2      780.62      728.01     42.03 o 
  16   0   2     1001.75      874.78     69.91 o 
  18   0   2      294.91      315.63     15.47 o 
  20   0   2      371.95      393.98     16.44 o 
  22   0   2       58.17       62.60      5.51 o 
   0   1   2     1295.71     1371.74     44.12 o 
   1   1   2     6917.33     6765.31    171.93 o 
   2   1   2     3179.71     3146.54    105.37 o 
   3   1   2      146.69      154.44     11.97 o 
   4   1   2      212.99      221.67     13.98 o 
   5   1   2      939.34      893.40     22.34 o 
   6   1   2      733.28      823.09     22.90 o 
   7   1   2     2124.77     2162.97     38.96 o 
   8   1   2      645.15      729.25     23.78 o 
   9   1   2      768.47      754.44     25.11 o 
  10   1   2       51.70       44.43      6.72 o 
  11   1   2      707.77      647.98     32.37 o 
  12   1   2       10.34       11.00      3.02 o 
  13   1   2      786.98      757.55     23.87 o 
  14   1   2      181.23      203.94      7.66 o 
  15   1   2      139.33      133.36      8.01 o 
  16   1   2       60.10       62.73      5.65 o 
  17   1   2      230.81      210.18     13.44 o 
  18   1   2      374.98      367.97     16.49 o 
  19   1   2      244.53      226.97     12.43 o 
  20   1   2      183.50      194.29     10.90 o 
  21   1   2        5.34        8.01      1.73 o 
  22   1   2       66.30       74.56      4.05 o 
  23   1   2       45.95       48.41      2.61 o 
   0   2   2      385.19      366.13     19.85 o 
   1   2   2      425.97      400.02     14.52 o 
   2   2   2     1016.35     1017.38     37.18 o 
   3   2   2     1517.13     1613.69     49.04 o 
   4   2   2     2799.68     2930.72     69.46 o 
   5   2   2     2397.03     2501.98     67.18 o 
   6   2   2      191.24      204.31     20.35 o 
   7   2   2      107.65      103.38     15.26 o 
   8   2   2      447.24      428.99     31.64 o 
   9   2   2      229.19      234.62     23.95 o 
  10   2   2      293.45      276.28     25.83 o 
  11   2   2      259.53      251.53     13.94 o 
  12   2   2      259.03      234.34     13.62 o 
  13   2   2       92.35       89.88      9.95 o 
  14   2   2      164.49      152.29     12.52 o 
  15   2   2       57.89       51.16      7.38 o 
  16   2   2       58.16       51.51      7.36 o 
  17   2   2       91.43      104.64      9.39 o 
  18   2   2      102.25      108.41      8.92 o 
  19   2   2       28.82       26.73      4.06 o 
  20   2   2        4.12        4.45      1.81 o 
  21   2   2      150.14      134.56      6.71 o 
   0   3   2      814.71      844.71     24.79 o 
   1   3   2      231.44      236.49      8.24 o 
   2   3   2      536.15      532.27     11.29 o 
   3   3   2      463.67      485.51     10.93 o 
   4   3   2      348.84      358.11      9.09 o 
   5   3   2      472.97      466.15     12.54 o 
   6   3   2      374.06      368.21     15.40 o 
   7   3   2      613.41      625.85     23.69 o 
   8   3   2      890.45      892.26     29.01 o 
   9   3   2       11.33       11.21      3.48 o 
  10   3   2      155.56      149.58     12.21 o 
  11   3   2      102.29       93.13     10.14 o 
  12   3   2       65.24       57.01      8.17 o 
  13   3   2       19.84       22.00      5.29 o 
  14   3   2      139.92      129.32     11.66 o 
  15   3   2       32.57       28.91      5.39 o 
  16   3   2       41.84       39.50      5.31 o 
  17   3   2       17.96       17.13      3.03 o 
  18   3   2       54.14       49.92      4.14 o 
   0   4   2      230.74      216.63     11.58 o 
   1   4   2      286.07      293.47     13.35 o 
   2   4   2       40.35       35.52      4.77 o 
   3   4   2      192.24      182.12     10.60 o 
   4   4   2       56.12       51.92      5.66 o 
   5   4   2      261.08      279.97     13.19 o 
   6   4   2      143.04      163.24     10.11 o 
   7   4   2      139.57      149.60      9.64 o 
   8   4   2       33.47       31.89      4.59 o 
   9   4   2       82.67       86.90      7.43 o 
  10   4   2      160.17      149.74      9.75 o 
  11   4   2       99.23      104.60      7.35 o 
  12   4   2       46.82       40.59      3.95 o 
  13   4   2       91.12       92.55      4.95 o 
   2   0   3     2155.53     2019.24    121.33 o 
   4   0   3     1720.30     1631.14     72.34 o 
   6   0   3       66.60       89.46      6.39 o 
   8   0   3     1274.80     1425.26     28.52 o 
  10   0   3     3008.16     3647.76     64.80 o 
  12   0   3      185.77      171.62     19.59 o 
  14   0   3      514.07      493.77     18.48 o 
  16   0   3      226.24      198.43     15.20 o 
  18   0   3     2048.20     1941.61     38.90 o 
  20   0   3      409.00      435.95     17.34 o 
  22   0   3      271.50      336.19     12.78 o 
   1   1   3      669.83      717.95     13.23 o 
   2   1   3      913.85      922.65     14.38 o 
   3   1   3     1104.84     1079.60     36.67 o 
   4   1   3      853.31      869.71     21.19 o 
   5   1   3      167.49      191.10     10.44 o 
   6   1   3      934.26     1048.30     25.89 o 
   7   1   3      112.41      123.12      9.51 o 
   8   1   3      323.06      379.40     17.54 o 
   9   1   3      295.19      302.56     12.67 o 
  10   1   3      544.23      552.88     17.96 o 
  11   1   3      219.48      254.34     12.84 o 
  12   1   3      299.09      306.76     20.42 o 
  13   1   3      136.35      148.35      9.60 o 
  14   1   3      748.49      801.91     19.15 o 
  15   1   3     1352.76     1316.54     32.06 o 
  16   1   3       92.51       92.83      6.72 o 
  17   1   3      536.46      506.37     20.82 o 
  18   1   3      146.74      144.76     10.35 o 
  19   1   3       39.08       42.46      5.47 o 
  20   1   3       52.17       46.70      5.26 o 
  21   1   3      196.69      224.25      9.02 o 
  22   1   3       75.91      104.45      4.77 o 
  23   1   3      349.34      426.73      8.44 o 
   1   2   3      355.77      420.35     22.38 o 
   2   2   3      179.90      174.59     15.62 o 
   3   2   3        5.86        6.80      3.85 o 
   4   2   3      206.06      205.70     18.07 o 
   5   2   3     1482.14     1491.63     50.48 o 
   6   2   3      308.81      302.29     23.97 o 
   7   2   3      139.03      180.26     18.98 o 
   8   2   3       84.86       82.19     13.48 o 
   9   2   3      191.65      193.88     21.67 o 
  10   2   3       29.00       30.91      4.75 o 
  11   2   3      534.16      521.16     20.20 o 
  12   2   3      624.47      594.92     22.46 o 
  13   2   3      591.21      570.45     36.83 o 
  14   2   3       77.23       80.90      6.15 o 
  15   2   3       36.80       30.33      4.61 o 
  16   2   3      337.24      332.95     17.87 o 
  17   2   3      120.73      121.84     10.14 o 
  18   2   3      105.51      110.90      8.81 o 
  19   2   3       54.97       59.92      5.88 o 
  20   2   3      293.34      302.31     11.41 o 
  21   2   3      145.84      140.66      6.82 o 
   1   3   3      143.59      155.44      5.34 o 
   2   3   3      147.97      152.84      5.33 o 
   3   3   3       74.61       76.52      3.75 o 
   4   3   3        1.48        1.37      0.78 o 
   5   3   3      253.59      264.99      9.72 o 
   6   3   3      132.19      125.17      7.38 o 
   7   3   3      356.12      337.49     17.56 o 
   8   3   3      735.42      732.89     26.07 o 
   9   3   3       42.14       33.06      5.75 o 
  10   3   3      244.00      240.22     15.31 o 
  11   3   3       70.21       76.16      8.78 o 
  12   3   3      214.08      204.89     14.56 o 
  13   3   3      275.86      285.04     17.41 o 
  14   3   3        5.19       -0.12      2.43 o 
  15   3   3      140.59      137.74     10.67 o 
  16   3   3      188.79      197.24     11.16 o 
  17   3   3        0.67       -0.38      1.32 o 
  18   3   3       50.41       49.71      3.96 o 
   1   4   3        6.78        6.65      2.39 o 
   2   4   3       27.24       24.53      4.10 o 
   3   4   3       32.56       28.28      4.27 o 
   4   4   3        4.39        3.05      1.78 o 
   5   4   3        2.93        0.54      1.38 o 
   6   4   3        4.03        1.91      1.79 o 
   7   4   3       23.28       27.56      4.41 o 
   8   4   3      207.19      207.89     11.14 o 
   9   4   3      133.52      139.31      9.07 o 
  10   4   3      476.32      474.18     16.59 o 
  11   4   3      138.68      135.87      8.23 o 
  12   4   3       10.68       10.03      2.06 o 
  13   4   3       43.06       44.53      3.36 o 
   0   0   4    10304.53     8953.50     70.08 o 
   2   0   4     1370.72     1295.18     28.53 o 
   4   0   4     1767.41     1656.46     31.10 o 
   6   0   4    10712.21    11233.81    159.02 o 
   8   0   4       50.96       77.62      7.16 o 
  10   0   4     1405.20     1385.84     33.36 o 
  12   0   4     1678.37     1663.87     60.41 o 
  14   0   4     1096.98     1030.32     28.07 o 
  16   0   4        5.26       -0.59      2.39 o 
  18   0   4      618.37      610.78     21.42 o 
  20   0   4       64.95       68.02      6.98 o 
  22   0   4      106.64      106.15      7.07 o 
   0   1   4       27.82       19.74      1.96 o 
   1   1   4      862.27      848.45     11.82 o 
   2   1   4     1372.57     1292.15     82.29 o 
   3   1   4     3189.33     3477.83     36.32 o 
   4   1   4      101.74       99.77      8.08 o 
   5   1   4       81.12       85.37      5.60 o 
   6   1   4      466.27      498.47     14.38 o 
   7   1   4     2621.16     2777.38     38.64 o 
   8   1   4      610.92      763.43     37.21 o 
   9   1   4     1590.00     1638.87     34.52 o 
  10   1   4      752.35      736.67     31.89 o 
  11   1   4      386.27      362.36     20.17 o 
  12   1   4      134.72      194.97     22.33 o 
  13   1   4      209.60      203.18      8.75 o 
  14   1   4      131.41      118.00      8.67 o 
  15   1   4     1747.46     1669.98     28.12 o 
  16   1   4      121.63      107.52      7.17 o 
  17   1   4       96.96      103.43      6.93 o 
  18   1   4      144.44      120.11      7.37 o 
  19   1   4      112.85       93.35      7.94 o 
  20   1   4        8.74        9.95      1.88 o 
  21   1   4       17.84       17.43      2.30 o 
  22   1   4        1.24        2.35      0.94 o 
  23   1   4       96.73      106.42      3.67 o 
   0   2   4      516.79      602.92     19.19 o 
   1   2   4      486.71      550.48     15.26 o 
   2   2   4      257.79      285.01     13.63 o 
   3   2   4      880.24      914.77     30.36 o 
   4   2   4     1346.96     1367.33     32.06 o 
   5   2   4       62.95       61.56      7.29 o 
   6   2   4      300.64      300.60     16.73 o 
   7   2   4      344.53      343.79     26.99 o 
   8   2   4       68.73       38.13      8.92 o 
   9   2   4      159.19      158.45     19.74 o 
  10   2   4      329.78      336.95     15.33 o 
  11   2   4      543.27      517.27     24.48 o 
  12   2   4     1621.80     1516.68     43.72 o 
  13   2   4      520.51      498.73     15.56 o 
  14   2   4      125.76      122.08      7.74 o 
  15   2   4      227.05      219.02     10.02 o 
  16   2   4        6.95        9.87      2.36 o 
  17   2   4       55.52       56.37      6.70 o 
  18   2   4       12.39       13.12      3.26 o 
  19   2   4       80.18       83.84      6.63 o 
  20   2   4      129.05      135.01      7.31 o 
  21   2   4       19.05       14.04      2.00 o 
   0   3   4      599.68      586.00     14.93 o 
   1   3   4      185.94      179.68      5.85 o 
   2   3   4       81.70       74.95      3.80 o 
   3   3   4      123.51      128.77      5.02 o 
   4   3   4      266.77      249.46      7.00 o 
   5   3   4      131.58      124.31      7.28 o 
   6   3   4      466.37      445.80     19.28 o 
   7   3   4       19.24       15.62      4.13 o 
   8   3   4      312.76      297.10     16.42 o 
   9   3   4      642.28      627.03     24.00 o 
  10   3   4      202.90      204.62     13.75 o 
  11   3   4      160.71      162.40     12.51 o 
  12   3   4       70.85       67.45      8.04 o 
  13   3   4       90.48       95.60      9.66 o 
  14   3   4       22.13       21.46      4.66 o 
  15   3   4       13.08       10.25      3.04 o 
  16   3   4      131.18      126.90      8.47 o 
  17   3   4      146.46      135.45      7.45 o 
  18   3   4       58.06       51.12      3.64 o 
   0   4   4        8.92        9.37      1.88 o 
   1   4   4      198.34      192.91     11.17 o 
   2   4   4       18.50       14.53      3.13 o 
   3   4   4       67.51       67.31      6.43 o 
   4   4   4        2.48        2.83      1.95 o 
   5   4   4      129.22      134.00      9.06 o 
   6   4   4      150.74      150.34      9.47 o 
   7   4   4      327.39      328.63     13.73 o 
   8   4   4      110.75      116.67      8.10 o 
   9   4   4      315.84      321.76     13.22 o 
  10   4   4       11.15       11.31      2.73 o 
  11   4   4        3.85        4.81      1.77 o 
  12   4   4       15.00       13.77      2.28 o 
   2   0   5        1.66        5.74      1.87 o 
   4   0   5      201.42      220.56      9.55 o 
   6   0   5       55.75       72.22      6.26 o 
   8   0   5     2658.43     3199.88     46.19 o 
  10   0   5     1315.94     1489.44     35.59 o 
  12   0   5      115.63      127.91     16.90 o 
  14   0   5       22.13        9.59      2.97 o 
  16   0   5     1722.30     1466.82     37.98 o 
  18   0   5      451.49      415.91     23.96 o 
  20   0   5       80.62       71.70      6.92 o 
  22   0   5      125.77      172.27      8.56 o 
   1   1   5       94.08      107.34      3.74 o 
   2   1   5      765.98      864.49     14.95 o 
   3   1   5      155.43      182.67      9.25 o 
   7   1   5      332.74      333.75     22.81 o 
   8   1   5      336.57      347.80     24.30 o 
   9   1   5      178.35      154.11     16.99 o 
  10   1   5      499.94      488.29     31.01 o 
  11   1   5      220.47      230.53     22.23 o 
  12   1   5      272.47      242.18     23.21 o 
  13   1   5      992.01      975.41     19.11 o 
  14   1   5       51.15       52.38      5.22 o 
  15   1   5      225.33      200.91     18.42 o 
  16   1   5       98.60       85.95      6.45 o 
  17   1   5      129.57      126.65      7.55 o 
  18   1   5        5.43        3.78      1.62 o 
  19   1   5      372.77      381.68     15.41 o 
  20   1   5       82.13       82.40      5.02 o 
  21   1   5      127.61      159.08      6.33 o 
  22   1   5      173.41      194.41      7.19 o 
   1   2   5      264.13      303.16     11.69 o 
   2   2   5      270.40      329.11     21.20 o 
   3   2   5      240.52      260.62     20.32 o 
   4   2   5        8.37        6.91      2.89 o 
   5   2   5      111.63      106.54     10.34 o 
   6   2   5      195.03      227.95     15.88 o 
   7   2   5      239.48      246.60     16.69 o 
   8   2   5       10.10        6.56      4.20 o 
   9   2   5       41.47       39.65      4.96 o 
  10   2   5      196.59      187.00      8.46 o 
  11   2   5      106.09      111.34      6.95 o 
  12   2   5      147.81      157.63      8.68 o 
  13   2   5      371.65      340.48     13.05 o 
  14   2   5      432.59      444.85     14.67 o 
  15   2   5       98.64      103.36     10.57 o 
  16   2   5      174.98      185.63      8.92 o 
  17   2   5       36.66       40.25      3.97 o 
  18   2   5      197.04      207.63     11.34 o 
  19   2   5      153.41      158.29      8.78 o 
  20   2   5       63.64       60.37      9.05 o 
  21   2   5       68.54       61.35      4.04 o 
   1   3   5       74.10       64.99      3.61 o 
   2   3   5       18.07       17.85      2.00 o 
   3   3   5       39.07       40.10      2.93 o 
   4   3   5        7.76        6.70      1.31 o 
   5   3   5      116.43      113.68      7.15 o 
   6   3   5       79.67       73.17      5.83 o 
   7   3   5       11.41        7.50      4.12 o 
   8   3   5       81.71       89.54      9.03 o 
   9   3   5      161.49      144.76     11.25 o 
  10   3   5      666.78      667.24     24.18 o 
  11   3   5      137.88      136.67     10.88 o 
  12   3   5       27.13       28.78      5.11 o 
  13   3   5       79.06       80.85      8.25 o 
  14   3   5       98.14      104.79      9.09 o 
  15   3   5       49.82       50.65      5.71 o 
  16   3   5       56.25       52.02      5.08 o 
  17   3   5       37.21       32.74      3.35 o 
   1   4   5       10.53        8.38      1.45 o 
   2   4   5       35.82       35.34      3.07 o 
   3   4   5       60.93       64.90      6.21 o 
   4   4   5       37.22       38.28      4.78 o 
   5   4   5        3.19        0.33      1.25 o 
   6   4   5      173.09      172.30      9.70 o 
   7   4   5       86.61       83.62      6.67 o 
   8   4   5      258.03      261.07     11.42 o 
   9   4   5       13.94       16.03      2.91 o 
  10   4   5        0.39        0.60      1.13 o 
  11   4   5       50.11       51.35      4.45 o 
  12   4   5       55.34       55.77      3.83 o 
   0   0   6     3889.16     3748.79     96.95 o 
   2   0   6     4485.00     4576.67     75.75 o 
   4   0   6      969.94      904.27     31.56 o 
   6   0   6      602.61      602.68     18.53 o 
   8   0   6     4932.06     5471.72    170.58 o 
  10   0   6      239.95      233.46     14.44 o 
  12   0   6       77.13       68.40     11.94 o 
  14   0   6      442.16      388.94     15.59 o 
  16   0   6      351.61      313.60     11.89 o 
  18   0   6       10.67        7.80      1.97 o 
  20   0   6       38.83       30.37      4.30 o 
  22   0   6       75.85       85.57      5.63 o 
   0   1   6     1110.29     1340.06     54.04 o 
   1   1   6     1518.58     1527.10     23.56 o 
   2   1   6      102.75      115.39      5.11 o 
   3   1   6     1045.38     1064.60     19.83 o 
   4   1   6      860.77     1031.74     39.78 o 
   5   1   6     4190.17     4601.79     89.19 o 
   6   1   6      255.62      328.98     24.65 o 
   7   1   6      829.14      871.34     41.73 o 
   8   1   6      294.19      257.80     24.34 o 
   9   1   6      101.52       85.51     14.02 o 
  10   1   6       50.65       59.90     12.14 o 
  11   1   6      469.41      418.60     32.52 o 
  12   1   6      351.85      355.82     14.36 o 
  13   1   6      781.29      748.61     25.01 o 
  14   1   6        9.46        9.60      2.46 o 
  15   1   6      112.38      113.74      7.32 o 
  16   1   6       23.26       29.63      3.85 o 
  17   1   6       56.48       52.23      4.86 o 
  18   1   6      175.67      173.94      8.45 o 
  19   1   6       66.29       64.15      4.98 o 
  20   1   6       56.75       55.30      3.88 o 
  21   1   6        4.90        6.39      1.69 o 
  22   1   6       36.89       43.67      2.61 o 
   0   2   6      100.02      104.91      9.08 o 
   1   2   6      745.86      807.96     20.94 o 
   2   2   6      768.28      804.77     40.56 o 
   3   2   6      288.68      345.67     46.75 o 
   4   2   6      652.63      700.06     35.65 o 
   5   2   6      182.24      179.79     19.05 o 
   6   2   6      437.64      443.37     31.01 o 
   7   2   6      111.62       95.86     14.80 o 
   8   2   6      152.47      144.02      6.91 o 
   9   2   6      445.71      458.84     12.93 o 
  10   2   6     1132.07     1129.27     21.17 o 
  11   2   6      282.31      289.33     11.17 o 
  12   2   6       63.57       68.09      5.69 o 
  13   2   6       93.23       96.46      7.04 o 
  14   2   6       40.94       46.26      4.79 o 
  15   2   6      245.69      250.34     10.68 o 
  16   2   6      175.21      182.18      8.66 o 
  17   2   6      104.57      110.49      6.31 o 
  18   2   6      102.00       98.65     10.76 o 
  19   2   6       68.37       67.00      9.26 o 
  20   2   6       27.39       24.94      3.05 o 
   0   3   6      191.24      201.15      9.05 o 
   1   3   6       48.27       49.59      3.24 o 
   2   3   6      367.99      352.73      8.55 o 
   3   3   6       57.87       54.70      3.45 o 
   4   3   6       58.78       60.34      4.15 o 
   5   3   6        1.55        1.70      1.34 o 
   6   3   6      459.20      449.53     28.81 o 
   7   3   6      564.73      524.03     36.91 o 
   8   3   6      128.13      128.65     10.51 o 
   9   3   6       61.78       62.86      7.26 o 
  10   3   6      389.88      392.23     17.91 o 
  11   3   6       74.08       79.74      7.92 o 
  12   3   6      150.13      148.93     10.64 o 
  13   3   6      229.18      220.31     12.60 o 
  14   3   6      157.73      164.66     10.23 o 
  15   3   6       53.42       53.97      5.29 o 
  16   3   6       88.11       84.54      5.63 o 
  17   3   6       18.66       14.42      1.89 o 
   0   4   6       21.59       18.89      3.44 o 
   1   4   6      189.74      193.79      6.03 o 
   2   4   6      130.17      130.04      5.94 o 
   3   4   6      186.20      195.99      7.12 o 
   4   4   6      224.29      226.18      7.44 o 
   5   4   6        2.55        4.58      2.70 o 
   6   4   6       58.86       58.91      5.41 o 
   7   4   6      245.07      254.86     10.88 o 
   8   4   6       71.76       70.16      5.56 o 
   9   4   6      167.75      175.78      8.41 o 
  10   4   6      151.56      149.97      7.39 o 
  11   4   6      116.35      124.32      5.91 o 
   2   0   7     2089.34     2365.86     91.43 o 
   4   0   7     2715.81     2967.87     63.23 o 
   6   0   7      383.83      377.79     23.26 o 
   8   0   7      362.71      362.37     24.25 o 
  10   0   7       19.52       25.79      5.29 o 
  12   0   7      539.43      465.71     19.14 o 
  14   0   7      195.17      162.35     12.13 o 
  16   0   7      816.78      759.39     43.76 o 
  18   0   7      323.58      312.60     11.34 o 
  20   0   7      180.72      208.95     10.48 o 
  22   0   7       34.21       42.54      3.60 o 
   1   1   7     1374.04     1633.47     18.61 o 
   2   1   7      491.89      578.24     12.10 o 
   3   1   7      281.10      286.28     10.25 o 
   4   1   7      346.86      408.73     15.87 o 
   5   1   7      461.91      482.45     29.39 o 
   6   1   7      586.92      618.54     34.42 o 
   7   1   7       44.67       55.06     10.70 o 
   8   1   7       96.63       87.98     14.04 o 
   9   1   7      373.64      368.21     29.66 o 
  10   1   7      135.10      129.51     17.92 o 
  11   1   7      281.11      262.66     10.48 o 
  12   1   7      332.09      319.28     12.44 o 
  13   1   7       48.71       38.68      4.31 o 
  14   1   7        9.94        8.76      2.27 o 
  15   1   7      230.38      207.98      9.84 o 
  16   1   7        7.07        6.32      2.01 o 
  17   1   7      276.76      271.71     10.73 o 
  18   1   7       22.31       22.40      3.06 o 
  19   1   7      214.14      223.48      7.00 o 
  20   1   7       98.47      110.03      5.23 o 
  21   1   7      208.26      246.74      6.74 o 
  22   1   7        9.84        9.86      1.54 o 
   1   2   7      515.92      612.96     19.15 o 
   2   2   7      118.25      124.16     10.86 o 
   3   2   7      559.19      555.73     23.49 o 
   4   2   7       44.38       53.04     11.05 o 
   5   2   7       72.04       71.67      9.00 o 
   6   2   7      218.41      211.19      9.79 o 
   7   2   7      248.61      266.73     10.27 o 
   8   2   7      177.79      164.70      6.99 o 
   9   2   7      273.34      259.71     15.89 o 
  10   2   7       62.21       55.68      4.86 o 
  11   2   7      127.39      125.08      7.28 o 
  12   2   7       95.25       91.57      6.49 o 
  13   2   7      231.66      242.70     10.75 o 
  14   2   7      213.55      213.15      9.96 o 
  15   2   7      123.14      122.18      7.21 o 
  16   2   7       57.99       56.04      3.76 o 
  17   2   7       54.80       64.90      4.63 o 
  18   2   7       74.71       72.40     10.18 o 
  19   2   7       10.80       12.16      2.16 o 
  20   2   7       94.61       94.73      5.05 o 
   1   3   7      122.18      110.38      4.83 o 
   2   3   7      359.04      380.21      8.97 o 
   3   3   7      131.53      130.00      6.02 o 
   4   3   7      109.64      103.16      5.38 o 
   5   3   7      347.85      337.24     11.54 o 
   6   3   7      222.61      207.80      9.38 o 
   7   3   7       52.94       48.82      4.63 o 
   8   3   7       28.16       26.53      4.76 o 
   9   3   7      161.69      155.22     10.95 o 
  10   3   7      103.61      107.70      8.93 o 
  11   3   7       69.43       68.08      6.90 o 
  12   3   7      119.81      123.19      9.06 o 
  13   3   7      154.53      145.40      9.33 o 
  14   3   7      163.60      163.71      9.16 o 
  15   3   7       10.16       11.14      2.22 o 
  16   3   7       56.73       50.45      3.54 o 
   1   4   7       55.28       54.28      3.91 o 
   2   4   7      333.83      358.44     13.54 o 
   3   4   7       54.49       66.44      4.44 o 
   4   4   7       59.21       62.88      3.96 o 
   5   4   7        7.78        6.10      1.42 o 
   6   4   7      101.86      101.42      4.77 o 
   7   4   7       14.77       14.38      2.46 o 
   8   4   7       13.38       13.07      2.35 o 
   9   4   7        7.47        6.54      1.57 o 
  10   4   7       28.92       23.29      2.54 o 
   0   0   8     3331.16     3466.84     71.00 o 
   2   0   8     1218.59     1408.06     47.03 o 
   4   0   8     1639.01     1696.51     50.04 o 
   6   0   8      691.02      699.90     33.79 o 
   8   0   8     1127.79     1080.93     43.96 o 
  10   0   8      205.49      212.79     21.05 o 
  12   0   8     1384.11     1306.03     33.01 o 
  14   0   8      709.69      696.99     34.91 o 
  16   0   8      181.68      188.01      8.98 o 
  18   0   8      256.86      261.37     10.00 o 
  20   0   8       62.68       68.79      5.56 o 
   0   1   8     1153.93     1306.62     36.67 o 
   1   1   8      717.18      723.08     12.58 o 
   2   1   8      134.24      124.20      5.94 o 
   3   1   8      923.40     1010.32     20.26 o 
   4   1   8      575.18      599.72     16.47 o 
   5   1   8      153.20      125.03     12.26 o 
   6   1   8      205.21      249.55     22.19 o 
   7   1   8      571.16      561.58     34.40 o 
   8   1   8      182.59      187.34     20.31 o 
   9   1   8     1434.02     1407.97     57.49 o 
  10   1   8       52.56       55.85     12.09 o 
  11   1   8      839.79      814.78     16.75 o 
  12   1   8      419.64      400.92     22.11 o 
  13   1   8       80.38       72.29      5.89 o 
  14   1   8       28.04       28.23      5.79 o 
  15   1   8      515.71      495.68     14.85 o 
  16   1   8       31.79       23.68      4.87 o 
  17   1   8      357.93      362.06     11.91 o 
  18   1   8        9.77       10.41      1.72 o 
  19   1   8       93.94      104.21      4.49 o 
  20   1   8       14.59       15.58      1.87 o 
  21   1   8       98.36      109.37      3.85 o 
   0   2   8      787.62      887.07     42.88 o 
   1   2   8      279.62      265.92     13.20 o 
   2   2   8      179.11      163.20     12.86 o 
   3   2   8      807.61      822.66     67.52 o 
   4   2   8      502.52      488.00     14.52 o 
   5   2   8      732.15      710.67     16.43 o 
   6   2   8      782.51      779.74     24.97 o 
   7   2   8      377.74      381.93     15.93 o 
   8   2   8      614.12      597.59     30.50 o 
   9   2   8      286.01      285.13      8.42 o 
  10   2   8      249.99      248.71      8.01 o 
  11   2   8       92.34       88.55      4.92 o 
  12   2   8      309.24      300.69      9.12 o 
  13   2   8       47.02       49.91      3.76 o 
  14   2   8      145.38      140.39      6.18 o 
  15   2   8       14.35       10.87      1.75 o 
  16   2   8       54.36       52.81      3.32 o 
  17   2   8        5.02        2.01      1.04 o 
  18   2   8       76.00       75.85      5.46 o 
  19   2   8       14.38        9.00      1.80 o 
   0   3   8     1337.30     1312.47     23.08 o 
   1   3   8       85.77       83.77      4.17 o 
   2   3   8      223.71      212.52      6.66 o 
   3   3   8      469.30      440.85     14.60 o 
   4   3   8      313.94      314.70      9.27 o 
   5   3   8      386.44      364.98      9.95 o 
   6   3   8      121.73      115.06      6.72 o 
   7   3   8        8.60        8.28      1.89 o 
   8   3   8      266.76      272.96     13.82 o 
   9   3   8      126.68      129.24      9.35 o 
  10   3   8       99.67      102.98      8.15 o 
  11   3   8      121.08      117.07      8.38 o 
  12   3   8       16.04       21.80      3.48 o 
  13   3   8       12.97       11.71      2.48 o 
  14   3   8       28.91       26.17      3.18 o 
  15   3   8        0.77       -0.29      0.50 o 
   0   4   8      174.10      181.66      9.90 o 
   1   4   8      186.59      210.09      7.47 o 
   2   4   8      194.33      210.64     10.35 o 
   3   4   8      123.39      128.84      7.95 o 
   4   4   8       40.07       35.43      4.36 o 
   5   4   8      220.51      244.60      7.24 o 
   6   4   8      123.73      128.36      4.89 o 
   7   4   8      160.73      153.68      8.05 o 
   8   4   8       31.18       27.19      2.81 o 
   2   0   9       94.54      120.59     10.35 o 
   4   0   9      795.82      881.14     43.52 o 
   6   0   9      203.81      241.98     20.69 o 
   8   0   9      346.90      382.70     27.18 o 
  10   0   9      568.66      552.80     24.01 o 
  12   0   9      920.97      968.39     51.20 o 
  14   0   9      680.92      664.97     42.68 o 
  16   0   9       20.61       23.43      3.25 o 
  18   0   9       96.53      100.33      5.84 o 
  20   0   9      444.64      461.19     12.69 o 
   1   1   9      118.68      132.51      7.58 o 
   2   1   9       32.85       34.49      4.80 o 
   3   1   9      287.65      313.22     14.40 o 
   4   1   9      306.77      323.20     18.31 o 
   5   1   9      140.74      156.57     13.21 o 
   6   1   9       42.72       39.86      6.99 o 
   7   1   9      636.54      639.14     28.41 o 
   8   1   9      172.06      167.59      9.83 o 
   9   1   9      242.84      227.31     11.79 o 
  10   1   9      670.15      653.74     20.44 o 
  11   1   9      169.67      149.02     12.17 o 
  12   1   9      111.79      120.54      7.25 o 
  13   1   9       20.43       21.38      3.96 o 
  14   1   9       20.90       19.14      3.09 o 
  15   1   9      198.42      222.98      9.69 o 
  16   1   9      309.62      307.36     11.02 o 
  17   1   9      109.99      112.86      5.09 o 
  18   1   9        9.29        7.30      1.54 o 
  19   1   9      105.30      120.49      5.38 o 
  20   1   9       13.36       11.02      1.28 o 
   1   2   9        7.29        5.20      1.26 o 
   2   2   9        7.09        1.37      1.78 o 
   3   2   9       38.92       33.65      3.05 o 
   4   2   9      162.12      160.00      6.55 o 
   5   2   9      121.33      115.14      6.24 o 
   6   2   9       79.22       67.22      4.37 o 
   7   2   9      891.32      864.19     20.35 o 
   8   2   9      342.81      338.58     20.63 o 
   9   2   9      191.61      183.67     12.18 o 
  10   2   9      119.85      114.25     10.21 o 
  11   2   9       74.45       77.85      5.42 o 
  12   2   9      171.39      171.16      8.17 o 
  13   2   9      189.67      181.54      8.39 o 
  14   2   9      124.47      117.97      6.64 o 
  15   2   9      101.35      116.17      6.20 o 
  16   2   9       34.86       32.55      3.09 o 
  17   2   9       10.64        9.50      2.54 o 
  18   2   9       92.94       76.82      4.83 o 
   1   3   9       15.09       14.45      2.13 o 
   2   3   9        6.00        4.64      1.18 o 
   3   3   9        9.07        5.69      1.42 o 
   4   3   9      182.85      175.01      6.75 o 
   5   3   9      218.83      220.76      7.50 o 
   6   3   9       37.95       35.15      2.99 o 
   7   3   9       26.81       22.29      2.95 o 
   8   3   9      204.22      222.86     11.43 o 
   9   3   9      210.35      201.18     10.58 o 
  10   3   9      123.13      127.47      8.11 o 
  11   3   9       59.63       58.26      5.22 o 
  12   3   9      121.29      110.96      6.64 o 
  13   3   9      127.17      115.57     10.55 o 
  14   3   9       23.03       22.95      2.75 o 
   1   4   9        7.45        8.58      1.64 o 
   2   4   9       59.90       62.81      5.42 o 
   3   4   9       37.35       34.26      4.03 o 
   4   4   9        2.31        2.53      2.02 o 
   5   4   9       17.18       21.81      2.92 o 
   6   4   9      111.12      102.26      5.48 o 
   0   0  10     1330.25     1317.14     49.94 o 
   2   0  10     1337.05     1310.96     36.11 o 
   4   0  10     1153.14     1115.37     49.31 o 
   6   0  10      813.36      768.16     29.48 o 
   8   0  10      744.45      743.97     19.96 o 
  10   0  10      521.53      490.51     17.30 o 
  12   0  10      849.89      805.71     26.99 o 
  14   0  10      266.00      292.26     15.11 o 
  16   0  10      356.05      342.37     11.29 o 
  18   0  10      145.91      149.28      6.44 o 
  20   0  10       86.50       83.08      4.31 o 
   0   1  10      640.37      647.87     25.17 o 
   1   1  10     1348.46     1296.80     29.90 o 
   2   1  10       94.89      103.13      8.51 o 
   3   1  10      480.29      463.50     18.50 o 
   4   1  10       31.26       24.65      5.22 o 
   5   1  10      689.21      652.94     27.48 o 
   6   1  10      342.82      342.46     12.51 o 
   7   1  10      654.91      635.12     17.36 o 
   8   1  10       54.76       57.44      6.53 o 
   9   1  10      428.00      415.13     14.84 o 
  10   1  10      147.19      157.88     12.05 o 
  11   1  10       71.09       72.71      8.65 o 
  12   1  10      220.14      184.36     13.58 o 
  13   1  10      307.94      269.37     16.24 o 
  14   1  10      175.48      189.67     15.93 o 
  15   1  10       45.19       42.36      4.09 o 
  16   1  10       92.68       99.72      4.74 o 
  17   1  10       39.35       44.03      3.22 o 
  18   1  10      123.40      123.91      5.89 o 
  19   1  10      172.14      182.58      5.57 o 
   0   2  10      445.63      440.97     22.93 o 
   1   2  10      120.07      111.89      4.82 o 
   2   2  10      688.66      666.84     18.50 o 
   3   2  10      436.96      424.97     10.92 o 
   4   2  10      395.36      392.33     11.31 o 
   5   2  10       79.87       82.81      7.90 o 
   6   2  10       43.41       35.79      3.78 o 
   7   2  10       31.25       30.33      3.62 o 
   8   2  10      180.23      154.96      8.11 o 
   9   2  10      412.10      394.99     17.87 o 
  10   2  10      154.10      155.55     11.43 o 
  11   2  10      255.78      234.72     13.84 o 
  12   2  10       89.38       83.00      8.25 o 
  13   2  10      242.10      225.61     13.54 o 
  14   2  10       32.63       33.76      5.13 o 
  15   2  10       75.73       79.80      7.29 o 
  16   2  10       43.62       44.73      4.98 o 
  17   2  10       25.72       18.76      5.36 o 
   0   3  10      196.67      199.90     13.04 o 
   1   3  10      216.79      218.70      7.34 o 
   2   3  10       99.67       99.95      4.92 o 
   3   3  10      119.54      124.00      5.41 o 
   4   3  10      208.59      210.45      6.97 o 
   5   3  10       72.44       66.05      3.91 o 
   6   3  10      258.34      253.78      7.45 o 
   7   3  10       62.38       66.38      4.44 o 
   8   3  10      108.92      107.13      5.54 o 
   9   3  10       37.18       39.11      3.20 o 
  10   3  10       35.27       34.15      4.50 o 
  11   3  10      237.33      229.71     10.68 o 
  12   3  10      123.18      124.86      7.25 o 
  13   3  10      166.00      174.25      7.62 o 
  14   3  10       84.53       88.15      4.60 o 
   0   4  10       13.66       19.09      2.95 o 
   1   4  10       95.68      105.32      6.65 o 
   2   4  10       43.43       41.18      4.28 o 
   3   4  10      132.45      141.71      7.46 o 
   4   4  10       17.46       14.68      2.38 o 
   2   0  11      728.94      772.61     28.62 o 
   4   0  11      375.70      364.56     28.59 o 
   6   0  11      607.13      600.71     37.51 o 
   8   0  11      972.30      895.85     58.26 o 
  10   0  11      827.91      792.57     25.92 o 
  12   0  11      386.72      360.09     18.18 o 
  14   0  11      358.51      331.55     17.45 o 
  16   0  11       53.10       38.51      5.94 o 
  18   0  11       49.32       44.42      5.08 o 
   1   1  11       17.09       18.46      2.56 o 
   2   1  11       95.95       97.21      6.00 o 
   3   1  11      240.05      230.11      9.44 o 
   4   1  11      105.53      108.72      7.15 o 
   5   1  11      347.74      338.05     12.57 o 
   6   1  11      607.47      599.34     17.12 o 
   7   1  11      254.93      236.54     10.85 o 
   8   1  11      256.59      236.89     14.35 o 
   9   1  11      561.95      513.18     21.09 o 
  10   1  11       80.71       81.60      9.03 o 
  11   1  11      658.46      569.33     22.96 o 
  12   1  11       26.79       21.03      4.59 o 
  13   1  11       96.28       97.55      9.77 o 
  14   1  11      351.82      333.18     17.39 o 
  15   1  11      113.23      106.12      9.70 o 
  16   1  11      141.98      146.00     10.86 o 
  17   1  11       34.99       31.41      4.86 o 
  18   1  11       50.27       53.53      5.48 o 
   1   2  11       37.86       31.62      2.52 o 
   2   2  11       50.91       45.95      3.49 o 
   3   2  11        5.60        5.41      1.66 o 
   4   2  11       86.78       84.91      5.76 o 
   5   2  11       36.48       35.42      3.77 o 
   6   2  11      307.00      291.46     10.79 o 
   7   2  11       45.98       44.62      4.33 o 
   8   2  11      153.63      135.77     10.45 o 
   9   2  11      179.54      175.50     11.71 o 
  10   2  11      191.04      176.91     11.95 o 
  11   2  11       86.68       78.46      8.11 o 
  12   2  11      111.98       97.09      8.70 o 
  13   2  11        3.69        4.61      2.45 o 
  14   2  11      104.81      106.61      8.32 o 
  15   2  11      129.93      123.11      8.27 o 
  16   2  11       77.48       76.02      5.80 o 
   1   3  11       47.44       52.50      4.65 o 
   2   3  11       33.73       35.40      3.84 o 
   3   3  11       69.54       71.83      5.39 o 
   4   3  11       21.26       18.90      2.74 o 
   5   3  11       16.96       17.55      2.63 o 
   6   3  11       46.92       49.22      6.14 o 
   7   3  11       23.14       20.94      4.02 o 
   8   3  11       13.39       14.79      3.36 o 
   9   3  11       10.42        9.62      2.56 o 
  10   3  11       41.54       42.27      4.52 o 
  11   3  11       65.15       70.00      5.39 o 
  12   3  11       57.94       60.90      4.55 o 
  13   3  11       28.95       33.59      2.92 o 
   0   0  12     1640.67     1648.53     29.36 o 
   2   0  12      813.05      828.29     19.74 o 
   4   0  12     2487.00     2443.95     75.53 o 
   6   0  12     1723.75     1637.65     98.96 o 
   8   0  12      751.71      738.40     23.74 o 
  10   0  12      212.64      187.71     12.74 o 
  12   0  12      147.81      106.21     10.17 o 
  14   0  12      190.01      164.51     11.63 o 
  16   0  12      202.57      178.74     10.57 o 
   0   1  12      467.26      482.07     23.09 o 
   1   1  12      164.86      155.61      9.24 o 
   2   1  12      344.27      335.83     12.99 o 
   3   1  12     1370.16     1375.26     30.87 o 
   4   1  12       34.04       24.44      3.42 o 
   5   1  12      645.47      617.25     22.56 o 
   6   1  12      491.94      448.43     19.33 o 
   7   1  12      334.61      329.87     16.87 o 
   8   1  12      326.62      289.48     15.88 o 
   9   1  12       73.31       60.05      7.61 o 
  10   1  12      255.56      223.42     14.42 o 
  11   1  12      411.18      390.49     18.41 o 
  12   1  12       37.29       42.19      6.45 o 
  13   1  12       17.01       12.01      3.65 o 
  14   1  12      100.63       95.59      9.30 o 
  15   1  12       10.42       10.22      3.25 o 
  16   1  12        4.11        4.98      2.53 o 
  17   1  12      104.49      107.89      7.66 o 
  18   1  12        9.27        7.64      2.13 o 
   0   2  12      823.81      786.51     17.83 o 
   1   2  12      249.53      229.19      6.79 o 
   2   2  12      417.76      399.00      9.18 o 
   3   2  12      155.30      147.69      7.26 o 
   4   2  12       75.57       69.30      5.25 o 
   5   2  12       39.86       34.02      3.78 o 
   6   2  12      144.17      140.33      7.36 o 
   7   2  12      222.24      201.77     12.34 o 
   8   2  12      366.73      352.63     16.22 o 
   9   2  12        1.51        0.39      1.56 o 
  10   2  12       48.41       40.16      5.81 o 
  11   2  12      186.58      185.07     11.46 o 
  12   2  12      141.77      143.18      9.59 o 
  13   2  12      131.86      133.82      8.88 o 
  14   2  12      126.66      130.42      8.39 o 
  15   2  12       72.62       77.48      5.77 o 
  16   2  12        0.70        3.73      1.50 o 
   0   3  12      144.89      152.84     10.36 o 
   1   3  12      123.22      128.60      6.71 o 
   2   3  12      200.35      215.47      8.62 o 
   3   3  12      131.16      144.77      7.03 o 
   4   3  12      163.30      171.39      7.59 o 
   5   3  12      167.44      169.37      7.41 o 
   6   3  12       42.40       50.52      5.85 o 
   7   3  12       24.92       27.09      4.26 o 
   8   3  12       51.97       51.88      5.28 o 
   9   3  12      163.24      169.30      8.69 o 
  10   3  12      190.69      201.24      8.72 o 
  11   3  12       49.73       57.49      4.28 o 
   2   0  13      139.83      139.62     10.49 o 
   4   0  13      621.45      626.65     21.29 o 
   6   0  13       46.46       47.02      5.86 o 
   8   0  13      196.37      173.31     11.83 o 
  10   0  13      260.72      255.31     14.04 o 
  12   0  13        7.36        3.29      2.32 o 
  14   0  13      134.96      143.45      9.62 o 
  16   0  13       82.51       75.84      6.16 o 
   1   1  13      496.22      457.11     18.91 o 
   2   1  13      192.72      204.45     13.21 o 
   3   1  13      403.56      406.28     18.78 o 
   4   1  13      182.44      171.98     12.16 o 
   5   1  13      233.54      221.86     13.87 o 
   6   1  13       14.83       17.68      4.42 o 
   7   1  13       38.14       29.12      5.25 o 
   8   1  13      129.78      102.31      9.56 o 
   9   1  13       52.39       36.25      5.84 o 
  10   1  13       67.67       61.35      7.48 o 
  11   1  13       24.76       32.75      5.56 o 
  12   1  13        1.29       -0.18      2.36 o 
  13   1  13       99.81       96.16      8.73 o 
  14   1  13       88.07       95.58      8.43 o 
  15   1  13       41.15       36.45      5.11 o 
  16   1  13        7.58        4.88      2.05 o 
  17   1  13       97.54      109.01      6.49 o 
   1   2  13      590.85      589.72     10.68 o 
   2   2  13      164.74      157.93      5.51 o 
   3   2  13      101.75      102.01      4.46 o 
   4   2  13        5.98        6.61      1.23 o 
   5   2  13       78.87       71.97      4.28 o 
   6   2  13      212.09      196.51      8.95 o 
   7   2  13      342.85      349.81     15.77 o 
   8   2  13        7.66        8.97      3.32 o 
   9   2  13       39.50       27.65      4.59 o 
  10   2  13       22.76       20.19      3.89 o 
  11   2  13       52.23       54.91      5.93 o 
  12   2  13      103.16      102.33      7.58 o 
  13   2  13       80.71       83.98      6.37 o 
  14   2  13       49.37       54.84      4.77 o 
   1   3  13       67.99       71.82      4.65 o 
   2   3  13       45.76       43.70      3.64 o 
   3   3  13      162.66      167.18      6.91 o 
   4   3  13       61.92       72.64      6.53 o 
   5   3  13        8.51        8.01      2.44 o 
   6   3  13       63.43       69.18      5.93 o 
   7   3  13       28.57       28.33      3.67 o 
   8   3  13       29.21       29.37      3.48 o 
   9   3  13       99.17      110.05      5.90 o 
  10   3  13       42.41       42.74      3.31 o 
   0   0  14      884.91      879.23     26.03 o 
   2   0  14      247.48      290.56     11.01 o 
   4   0  14      862.33      864.07     25.07 o 
   6   0  14      774.72      714.83     23.09 o 
   8   0  14        7.51        3.74      2.49 o 
  10   0  14      396.34      372.27     16.39 o 
  12   0  14      475.37      471.71     17.21 o 
  14   0  14      134.11      126.60      8.13 o 
   0   1  14      415.94      393.06     18.20 o 
   1   1  14      291.19      258.47     15.45 o 
   2   1  14      450.01      422.82     24.44 o 
   3   1  14       61.10       52.29      6.64 o 
   4   1  14      327.22      319.49     16.51 o 
   5   1  14      107.58      122.90     10.15 o 
   6   1  14      145.83      138.58     10.81 o 
   7   1  14      507.76      510.25     20.46 o 
   8   1  14       47.95       51.22      6.49 o 
   9   1  14      279.73      272.31     14.85 o 
  10   1  14       47.30       43.13      5.98 o 
  11   1  14       69.04       73.49      7.57 o 
  12   1  14        3.39        6.87      2.78 o 
  13   1  14      228.60      254.66     12.85 o 
  14   1  14       17.71       16.21      3.45 o 
  15   1  14      221.54      245.78     10.76 o 
  16   1  14        1.70        2.44      1.47 o 
   0   2  14      274.98      275.03      9.76 o 
   1   2  14      164.78      175.08      5.50 o 
   2   2  14      211.44      223.86      6.23 o 
   3   2  14      367.51      366.81      9.36 o 
   4   2  14      294.10      291.88      8.36 o 
   5   2  14       52.38       49.00      3.48 o 
   6   2  14      165.33      166.54      6.25 o 
   7   2  14       21.15       21.95      2.27 o 
   8   2  14      103.32      104.00      9.12 o 
   9   2  14      101.36      101.02      6.90 o 
  10   2  14      138.60      137.62      5.99 o 
  11   2  14       17.34       16.38      2.03 o 
  12   2  14       67.76       62.89      5.79 o 
  13   2  14        7.34        6.98      0.86 o 
   0   3  14      408.73      432.81     13.94 o 
   1   3  14      140.86      148.29      5.77 o 
   2   3  14      170.54      203.89      6.69 o 
   3   3  14        4.67        5.41      1.78 o 
   4   3  14       38.98       40.51      4.18 o 
   5   3  14       98.45      115.25      6.63 o 
   6   3  14       72.13       72.34      4.94 o 
   7   3  14      110.09      111.87      5.65 o 
   2   0  15      367.50      345.58     11.22 o 
   4   0  15       53.83       48.12      4.20 o 
   6   0  15      171.31      150.65     10.16 o 
   8   0  15      265.41      245.63     12.81 o 
  10   0  15        7.10        5.10      2.07 o 
  12   0  15      181.47      179.98      9.46 o 
  14   0  15       34.02       29.23      3.07 o 
   1   1  15      228.54      224.65      9.49 o 
   2   1  15      141.70      130.15      7.15 o 
   3   1  15       15.67       13.19      3.94 o 
   4   1  15       13.70       10.37      2.27 o 
   5   1  15       74.88       62.54      7.17 o 
   6   1  15       34.35       26.44      4.59 o 
   7   1  15      113.66      103.27      8.94 o 
   8   1  15       41.65       36.17      5.32 o 
   9   1  15       15.50       16.21      3.74 o 
  10   1  15      158.69      153.54     10.07 o 
  11   1  15       21.23       20.31      3.83 o 
  12   1  15       27.47       27.08      4.55 o 
  13   1  15       50.28       48.86      5.35 o 
  14   1  15        5.04        6.07      1.88 o 
   1   2  15      132.76      151.23      5.48 o 
   2   2  15       70.89       68.33      3.71 o 
   3   2  15       35.75       36.99      2.66 o 
   4   2  15       35.26       33.19      2.69 o 
   5   2  15       47.09       53.03      3.22 o 
   6   2  15       37.70       34.12      2.60 o 
   7   2  15        0.69        1.10      0.83 o 
   8   2  15       18.36       18.91      1.81 o 
   9   2  15       43.67       47.35      2.58 o 
  10   2  15      105.30      115.59      7.17 o 
  11   2  15       56.73       58.65      3.25 o 
   1   3  15       13.19       11.79      1.94 o 
   2   3  15       81.41       94.25      5.04 o 
   0   0  16       77.01       66.20      6.65 o 
   2   0  16      237.32      242.63      9.05 o 
   4   0  16      694.65      734.12     15.49 o 
   6   0  16       82.43       90.66      5.28 o 
   8   0  16      159.73      164.18      8.92 o 
  10   0  16      100.73      127.79      7.67 o 
  12   0  16      212.56      188.54      7.52 o 
   0   1  16       11.52       10.35      2.86 o 
   1   1  16      189.94      182.74      8.07 o 
   2   1  16        5.04        3.91      1.47 o 
   3   1  16       67.71       68.82      4.97 o 
   4   1  16       19.34       18.55      2.64 o 
   5   1  16      278.71      268.19      9.56 o 
   6   1  16       17.10       15.12      2.33 o 
   7   1  16      168.76      189.81      7.68 o 
   8   1  16      144.11      137.09      6.31 o 
   9   1  16      141.86      157.01     11.55 o 
  10   1  16       18.41       18.88      2.44 o 
  11   1  16       28.47       28.23      2.72 o 
  12   1  16       52.64       58.35      3.28 o 
  13   1  16       31.56       31.74      2.88 o 
   0   2  16      103.10      106.05      7.53 o 
   1   2  16       94.95      109.29      5.38 o 
   2   2  16       31.71       33.42      3.06 o 
   3   2  16       37.89       36.93      3.17 o 
   4   2  16       95.99      105.22      5.20 o 
   5   2  16       18.71       17.00      2.15 o 
   6   2  16      137.22      154.54      4.33 o 
   7   2  16       12.77       11.31      1.53 o 
   8   2  16       52.53       58.15      5.45 o 
   9   2  16      103.51      109.66     12.02 o 
   2   0  17       34.17       35.08      3.08 o 
   4   0  17        6.65        8.24      1.70 o 
   6   0  17       75.93       77.80      4.26 o 
   8   0  17      226.33      252.94     22.51 o 
  10   0  17      155.41      139.52      5.93 o 
   1   1  17       31.74       31.97      3.08 o 
   2   1  17       36.56       40.27      3.47 o 
   3   1  17       36.81       36.16      3.26 o 
   4   1  17       23.55       26.19      3.13 o 
   5   1  17       55.80       56.31      3.91 o 
   6   1  17       30.59       32.03      2.94 o 
   7   1  17       30.59       28.92      2.82 o 
   8   1  17       64.20       67.47      4.02 o 
   9   1  17       37.43       41.96      2.86 o 
  10   1  17       24.64       26.89      2.17 o 
  11   1  17      109.52      123.60      5.38 o 
   1   2  17       54.89       57.97      3.36 o 
   2   2  17       40.61       45.01      3.81 o 
   3   2  17        3.44        4.75      1.18 o 
   4   2  17       19.86       23.15      2.05 o 
   5   2  17       10.18       10.99      1.45 o 
   6   2  17        4.02        5.37      1.00 o 
   0   0  18      145.27      143.95      7.52 o 
   2   0  18      144.27      184.98     10.71 o 
   4   0  18      204.78      230.16      8.86 o 
   6   0  18      116.27      114.15      5.48 o 
   0   1  18       46.34       46.48      4.43 o 
   1   1  18      131.60      141.48      5.48 o 
   2   1  18       67.89       68.79      3.84 o 
   3   1  18      133.10      131.55      5.22 o 
   4   1  18        1.34        1.52      1.01 o 
   5   1  18      120.46      129.62      4.87 o 
   6   1  18       23.07       29.92      2.37 o 
   7   1  18       38.60       46.41      2.62 o 
   8   1  18       36.53       39.95      3.06 o 
   1   1  19        4.29        5.90      0.96 o 
   2   1  19        1.05        0.41      0.60 o 
                                                 
